# Supplementary material for: Designing Health Websites Based on Users’ Web-Based Information-Seeking Behaviors: A Mixed-Method Observational Study
Source: J Med Internet Res. 2016 Jun 6;18(6):e145. doi: 10.2196/jmir.5661 (PMC4914778; doi:10.2196/jmir.5661)
Supplement: Multimedia Appendix 2 [file jmir_v18i6e145_app2.xlsx]

## Sheet: All
PID	1st Task	2nd Task	3rd Task	4th Task		Summary:
1	A1	B1	D	C		Code	Website	Type	Variability	Count
2	B1	C	A1	D		A1	Baseline	Focused	Type 2 Diabetes	28
3	C	D	B1	A1		A2	Baseline	Focused	hypertension	3
4	D	A1	C	B1		B1	BHX	Focused	osteoporosis	28
5	A1	B1	D	C		B2	BHX	Focused	asthma	3
6	B1	C	A1	D		C	Baseline	Exploratory	N/A	31
7	C	D	B1	A1		D	BHX	Exploratory	N/A	31
8	D	A1	C	B1
9	A1	B1	D	C
10	B2	C	A2	D
11	C	D	B2	A2
12	D	A1	C	B1
13	A1	B1	D	C
14	B1	C	A1	D
15	C	D	B1	A1
16	D	A1	C	B1
17	A1	B1	D	C
18	B1	C	A1	D
19	C	D	B1	A1
20	D	A1	C	B1
21	A1	B1	D	C
22	B1	C	A1	D
23	C	D	B1	A1
24	D	A1	C	B1
25	A1	B1	D	C
26	B1	C	A1	D
27	C	D	B1	A1
28	D	A1	C	B1
29	A2	B2	D	C
30	B1	C	A1	D
31	C	D	B1	A1
