# Supplementary material for: Designing Health Websites Based on Users’ Web-Based Information-Seeking Behaviors: A Mixed-Method Observational Study
Source: J Med Internet Res. 2016 Jun 6;18(6):e145. doi: 10.2196/jmir.5661 (PMC4914778; doi:10.2196/jmir.5661)
Supplement: Multimedia Appendix 4 [file jmir_v18i6e145_app4.xlsx]

## Sheet: All
PID	Age	Gender	S3	S4	S5	TimeinSec_A	PageRead_A	Click_A	QueryReform_A	TimeinSec_B	PageRead_B	Click_B	QueryReform_B	TimeinSec_C	PageRead_C	Click_C	QueryReform_C	TimeinSec_D	PageRead_D	Click_D	QueryReform_D
1	27	M	STUDENT	N	Y	353	2	2	0	128	2	2	0	213	4	1	0	357	7	9	4
2	72	M	NONE	N	N	428	1	2	1	406	2	3	9	490	7	7	0	445	5	5	9
3	20	M	STUDENT	N	Y	289	2	3	1	274	1	1	1	600	4	2	1	615	7	3	0
4	42	F	STAFF	N	N	80	1	1	0	34	1	1	1	379	4	1	0	642	11	7	7
5	26	M	STUDENT	N	N	518	7	8	0	253	3	1	4	457	8	1	0	443	10	10	8
6	52	M	STAFF	N	N	405	3	3	0	202	3	0	1	510	1	1	0	439	3	2	5
7	22	F	STUDENT	N	N	235	1	1	0	315	2	1	1	267	5	4	0	431	9	6	5
8	38	M	STUDENT	N	Y	450	3	5	1	379	4	3	13	610	3	3	0	661	3	3	10
9	23	F	STUDENT	N	N	461	2	2	2	469	4	5	5	277	3	3	0	299	3	2	3
10	34	F	STAFF	Y	N	286	3	3	1	455	5	4	12	349	3	2	0	323	5	3	8
11	25	M	STUDENT	N	N	309	1	0	1	132	2	2	1	577	5	6	0	682	6	5	0
12	28	F	STUDENT	N	N	320	2	2	0	56	1	1	1	498	3	1	0	628	12	10	11
13	29	M	STUDENT	N	N	174	1	1	0	120	1	1	1	201	3	3	0	193	3	3	1
14	45	F	STUDENT	N	Y	318	4	1	0	278	5	4	9	373	7	7	0	413	9	7	5
15	52	M	STUDENT	N	N	273	4	4	0	265	5	5	3	570	5	5	0	468	8	8	4
16	27	F	STUDENT	N	N	269	2	2	0	351	4	3	1	224	4	1	0	390	5	6	2
17	26	M	STUDENT	N	N	116	1	1	1	76	1	1	1	306	3	3	0	232	4	4	0
18	30	F	STUDENT	N	N	230	3	3	0	289	1	1	4	284	1	1	0	353	2	2	2
19	23	M	STUDENT	N	Y	329	4	4	2	546	4	4	1	605	6	7	0	631	7	7	3
20	29	F	STAFF	N	N	247	2	2	0	152	0	1	1	375	6	2	0	248	4	2	0
21	54	F	STAFF	N	N	131	1	1	1	219	0	0	1	161	3	1	1	245	5	5	1
22	62	F	STAFF	N	Y	402	6	4	1	589	6	5	3	548	4	1	1	600	4	3	2
23	34	M	STUDENT	N	N	368	5	6	3	365	8	9	8	271	3	3	0	276	6	6	8
24	34	F	STUDENT	N	N	163	2	2	1	103	1	1	1	155	2	2	2	238	4	4	7
25	28	F	STAFF	N	N	153	3	2	1	315	3	3	2	399	3	2	0	511	3	2	0
26	28	M	STAFF	N	Y	199	2	2	2	143	1	1	1	229	4	4	0	219	5	5	2
27	24	M	STUDENT	N	N	114	2	2	0	267	5	5	5	133	3	3	0	216	4	4	4
28	27	F	STAFF	N	N	372	3	2	2	347	4	4	1	213	3	3	1	554	6	5	9
29	31	M	NONE	Y	N	147	3	3	1	294	2	2	4	362	4	3	2	329	6	5	4
30	23	F	STAFF	N	N	376	4	3	1	410	3	2	2	489	5	1	1	318	5	4	2
31	35	F	STUDENT	N	Y	314	4	4	2	169	1	1	3	169	1	1	0	295	4	2	5
